# Supplementary material for: Association between residential greenspace structures and frailty in a cohort of older Chinese adults
Source: Commun Med (Lond). 2022 Apr 20;2:43. doi: 10.1038/s43856-022-00093-9 (PMC9053290; doi:10.1038/s43856-022-00093-9)
Supplement: Supplementary file 2 — Supplementary Data 1 [file 43856_2022_93_MOESM2_ESM.xlsx]

## Sheet: Sheet1
Supplementary Data 1. Baseline Characteristics of CLHLS participants (N = 8,776).
	N	NDVI	LPI	Shape	Cohesion	Baseline FI	P value
Overall	8776	0.41 (0.20)	7.93 (12.3)	8.11 (7.58)	97.6 (2.69)	0.17 (0.15)
Gender							<.001
Male	4135	0.41 (0.20)	8.12 (12.4)	8.15 (7.51)	97.6 (2.66)	0.13 (0.13)
Female	4641	0.41 (0.20)	8.17 (12.5)	8.42 (7.96)	97.7 (2.73)	0.19 (0.15)
Age							<.001
65-79	3067	0.44 (0.19)	7.98 (12.2)	8.45 (8.03)	97.7 (2.60)	0.08 (0.08)
80-89	2524	0.42 (0.20)	8.50 (12.7)	8.40 (7.61)	97.8 (2.68)	0.15 (0.12)
90-99	2100	0.40 (0.20)	8.59 (12.8)	8.32 (7.54)	97.7 (2.75)	0.23 (0.15)
>=100	1085	0.40 (0.21)	7.28 (12.1)	7.98 (7.97)	97.4 (2.80)	0.30 (0.15)
Literacy							<.001
No	5100	0.42 (0.20)	7.95 (12.4)	8.29 (8.00)	97.5 (2.80)	0.19 (0.15)
Yes	3676	0.39 (0.20)	8.49 (12.6)	8.35 (7.37)	97.9 (2.50)	0.12 (0.12)
Residence							<.001
City	1471	0.24 (0.14)	5.67 (10.2)	6.21 (5.03)	97.4 (2.44)	0.18 (0.15)
Town	1963	0.43 (0.19)	9.88 (13.3)	9.54 (8.40)	98.0 (2.64)	0.16 (0.15)
Rural	5342	0.45 (0.19)	8.23 (12.6)	8.45 (8.04)	97.6 (2.78)	0.16 (0.14)
Annual household income (RMB)							<.001
<20,000	6225	0.43 (0.19)	8.13 (12.4)	8.43 (8.04)	97.7 (2.45)	0.16 (0.15)
>=20,000	2551	0.41 (0.20)	7.91 (12.2)	7.92 (7.91)	97.5 (2.80)	0.18 (0.15)
Financial independence							<.001
Yes	2118	0.35 (0.15)	7.94 (12.3)	8.27 (7.97)	97.6 (2.81)	0.18 (0.14)
No	6658	0.43 (0.12)	8.50 (12.7)	8.37 (7.39)	98.0 (2.51)	0.13 (0.12)
Marriage							<.001
Married and living with spouse	3295	0.42 (0.20)	7.53 (11.8)	7.94 (7.30)	97.6 (2.61)	0.11 (0.11)
Other	5481	0.41 (0.20)	8.42 (12.8)	8.47 (7.97)	97.7 (2.74)	0.20 (0.15)
Exercise							<.001
Current	2760	0.38 (0.20)	8.35 (12.6)	8.12 (7.22)	97.8 (2.50)	0.12 (0.10)
Former	1004	0.38 (0.20)	8.20 (12.3)	8.47 (7.39)	97.9 (2.57)	0.22 (0.17)
Never	5012	0.43 (0.20)	8.05 (12.4)	8.36 (8.09)	97.5 (2.81)	0.18 (0.15)
Smoking							<.001
Current	1732	0.42 (0.20)	7.76 (12.4)	8.05 (7.67)	97.5 (2.72)	0.11 (0.11)
Former	1454	0.40 (0.20)	7.36 (11.6)	7.67 (7.05)	97.6 (2.70)	0.16 (0.14)
Never	5590	0.41 (0.20)	8.43 (12.7)	8.53 (7.96)	97.7 (2.70)	0.18 (0.15)
Alcohol							<.001
Current	1686	0.43 (0.20)	7.98 (12.5)	8.31 (8.09)	97.6 (2.69)	0.12 (0.12)
Former	1206	0.41 (0.20)	9.04 (12.8)	8.73 (8.04)	97.9 (2.61)	0.17 (0.15)
Never	5884	0.41 (0.20)	8.01 (12.4)	8.22 (7.64)	97.6 (2.72)	0.18 (0.15)
Geographical region							<.001
Central China	1384	0.47 (0.20)	7.19 (14.1)	7.08 (6.60)	96.0 (3.25)	0.16 (0.14)
Eastern China	3242	0.43 (0.19)	4.51 (8.66)	5.60 (5.17)	97.0 (2.82)	0.17 (0.14)
Northeastern China	702	0.24 (0.16)	5.96 (11.5)	7.02 (6.12)	97.9 (2.13)	0.18 (0.16)
Northern China	408	0.28 (0.15)	2.82 (5.13)	4.83 (2.45)	97.1 (2.29)	0.20 (0.15)
Northwestern China	288	0.42 (0.17)	5.98 (12.9)	5.80 (7.89)	99.6 (1.49)	0.17 (0.14)
Southern China	1839	0.43 (0.19)	16.5 (13.3)	14.3 (9.01)	99.3 (0.927)	0.16 (0.14)
Southwestern China	913	0.43 (0.20)	10.2 (13.4)	10.9 (9.33)	98.8 (1.79)	0.15 (0.13)
NDVI: normalized difference vegetation index. LPI: largest patch index. Shape: shape index. Cohesion: patch cohesion index. N: numbers. FI: frailty index. P: p-value of One Way ANOVA of mean value differences between groups.
