# Supplementary material for: Association between residential greenspace structures and frailty in a cohort of older Chinese adults
Source: Commun Med (Lond). 2022 Apr 20;2:43. doi: 10.1038/s43856-022-00093-9 (PMC9053290; doi:10.1038/s43856-022-00093-9)
Supplement: Supplementary file 3 — Supplementary Data 2 [file 43856_2022_93_MOESM3_ESM.xlsx]

## Sheet: Sheet1
Supplementary Data 2. Serial cross-sectional analysis (N = 8,776) and longitudinal analysis (N = 2,855) of the association between residential greenness structures and frailty.
Cross-sectional analysis
Linear regression
	NDVI					LPI					Shape					Cohesion
	N	Coef.	95% CI		P	N	Coef.	95% CI		P	N	Coef.	95% CI		P	N	Coef.	95% CI		P
Q1	4512	Ref				2180	Ref				2174	Ref				2186	Ref
Q2	1421	-0.004	-0.011	0.003	0.29	1979	-0.007	-0.014	0.001	0.08	2211	-0.012**	-0.019	-0.004	0	2187	-0.012**	-0.02	-0.005	0
Q3	1420	-0.014**	-0.022	-0.007	<.001	2422	-0.012**	-0.019	-0.005	0	2187	-0.019**	-0.026	-0.012	<.001	2201	-0.016**	-0.023	-0.008	<.001
Q4	1423	-0.009*	-0.017	-0.001	0.02	2195	-0.026**	-0.033	-0.019	<.001	2204	-0.028**	-0.035	-0.021	<.001	2202	-0.025**	-0.032	-0.018	<.001
Logistic regression
	NDVI					LPI					Shape					Cohesion
	N	OR	95% CI		P	N	OR	95% CI		P	N	OR	95% CI		P	N	OR	95% CI		P
Q1	4512	Ref				2180	Ref				2174	Ref				2186	Ref
Q2	1421	0.961	0.821	1.124	0.62	1979	0.89	0.756	1.049	0.16	2211	0.849*	0.724	0.996	0.04	2187	0.811*	0.689	0.955	0.01
Q3	1420	0.794**	0.674	0.937	0.01	2422	0.849*	0.728	0.991	0.04	2187	0.716**	0.609	0.841	<.001	2201	0.753 **	0.642	0.882	0
Q4	1423	0.886	0.751	1.047	0.16	2195	0.676**	0.579	0.789	<.001	2204	0.650**	0.556	0.76	<.001	2202	0.635**	0.541	0.744	<.001
Longitudinal analysis
GEE-Continuous FI
	NDVI					LPI					Shape					Cohesion
	N	Coef.	95% CI		P	N	Coef.	95% CI		P	N	Coef.	95% CI		P	N	Coef.	95% CI		P
Q1	767					714					709					716
Q2	696	0.006	-0.024	0.036	0.69	714	-0.031*	-0.059	-0.002	0.04	716	-0.030*	-0.059	-0.002	0.03	713	-0.013	-0.044	0.017	0.39
Q3	694	0.021	-0.01	0.051	0.12	714	-0.022	-0.051	0.007	0.13	715	-0.009	-0.039	0.022	0.58	712	0.003	-0.028	0.033	0.87
Q4	698	0.007	-0.025	0.039	0.68	713	-0.023	-0.054	0.009	0.15	715	-0.016	-0.047	0.016	0.33	715	-0.006	-0.037	0.025	0.69
GEE-Binary frailty status
	NDVI					LPI					Shape					Cohesion
	N	OR	95% CI		P	N	OR	95% CI		P	N	OR	95% CI		P	N	OR	95% CI		P
Q1	767					714					709					716
Q2	696	0.911	0.597	1.39	0.66	714	0.849	0.55	1.31	0.46	716	0.897	0.584	1.377	0.62	713	0.915	0.581	1.441	0.7
Q3	694	1.204	0.775	1.871	0.41	714	0.841	0.545	1.298	0.44	715	1.036	0.664	1.617	0.88	712	1.209	0.768	1.904	0.41
Q4	698	0.97	0.618	1.524	0.9	713	0.741	0.468	1.175	0.2	715	1.009	0.636	1.601	0.97	715	0.82	0.522	1.287	0.39
Adjusted for age, sex, the study entrant year, marital status, geographic region, urban or rural residential location, literacy, annual household income, financial independence, BMI, smoking status, alcohol consumption, exercise status, PM2.5. NDVI: normalized difference vegetation index. LPI: largest patch index. Shape: shape index. Cohesion: patch cohesion index. N: numbers. Coef: coefficient. …
