# Supplementary material for: Association between residential greenspace structures and frailty in a cohort of older Chinese adults
Source: Commun Med (Lond). 2022 Apr 20;2:43. doi: 10.1038/s43856-022-00093-9 (PMC9053290; doi:10.1038/s43856-022-00093-9)
Supplement: Supplementary file 4 — Supplementary Data 3 [file 43856_2022_93_MOESM4_ESM.xlsx]

## Sheet: Sheet1
Supplementary Data 3. Sensitivity analysis of frailty and other indices of greenspace structures in China.
Cross-sectional analysis
Linear regression
	ED					FRAC					PLADJ
	N	Coef.	95% CI		P	N	Coef.	95% CI		P	N	Coef.	95% CI		P
Q1	2191	Ref				2193	Ref				2180	Ref
Q2	2157	-0.009**	-0.016	-0.001	0.02	1997	-0.009*	-0.016	-0.002	0.01	2187	-0.005	-0.013	0.002	0.14
Q3	2227	-0.002	-0.009	0.006	0.67	2388	-0.020**	-0.027	-0.013	<.001	2184	-0.009*	-0.016	-0.002	0.01
Q4	2201	-0.024**	-0.031	-0.017	<.001	2198	-0.027**	-0.034	-0.02	<.001	2225	-0.014**	-0.021	-0.007	<.001
Logistic regression
	ED					FRAC					PLADJ
	N	OR	95% CI		P	N	OR	95% CI		P	N	OR	95% CI		P
Q1	2191	Ref				2193	Ref				2180	Ref
Q2	2157	0.934	0.795	1.097	0.41	1997	0.894	0.76	1.05	0.17	2187	1.002	0.853	1.178	0.98
Q3	2227	0.984	0.838	1.156	0.85	2388	0.699**	0.596	0.819	<.001	2184	0.883	0.755	1.031	0.12
Q4	2201	0.733**	0.627	0.857	<.001	2198	0.668**	0.571	0.781	<.001	2225	0.808**	0.692	0.943	0.01
Longitudinal analysis
GEE-continuous
	ED					FRAC					PLADJ
	N	Coef.	95% CI		P	N	Coef.	95% CI		P	N	Coef.	95% CI		P
Q1	714					710					716
Q2	713	-0.015	-0.044	0.014	0.32	716	-0.026	-0.054	0.002	0.07	713	-0.017	-0.045	0.011	0.22
Q3	715	-0.013	-0.041	0.015	0.36	714	-0.005	-0.036	0.026	0.75	714	0.004	-0.026	0.034	0.78
Q4	713	-0.022	-0.05	0.006	0.12	715	-0.014	-0.044	0.017	0.4	712	-0.013	-0.043	0.016	0.38
GEE-Binary
	ED					FRAC					PLADJ
	N	OR	95% CI		P	N	OR	95% CI		P	N	OR	95% CI		P
Q1	714					710					716
Q2	713	0.879	0.57	1.354	0.56	716	0.902	0.594	1.37	0.63	713	0.806	0.526	1.237	0.32
Q3	715	0.855	0.565	1.295	0.46	714	1.023	0.65	1.611	0.92	714	1.178	0.746	1.86	0.48
Q4	713	0.832	0.541	1.281	0.4	715	1.083	0.686	1.708	0.73	712	0.714	0.46	1.108	0.13
Age, sex, the study entrant year, marital status, geographic region, urban or rural residential location, literacy, annual household income, financial independence, BMI, smoking status, alcohol consumption, exercise status, PM2.5. ED: edge density. FRAC: fractal dimension index. PLADJ: percentage of like adjacencies. N: numbers. Coef: coefficient. CI: confidence interval. OR: odds ratio. *p<0.05.…
