# Supplementary material for: Association between residential greenspace structures and frailty in a cohort of older Chinese adults
Source: Commun Med (Lond). 2022 Apr 20;2:43. doi: 10.1038/s43856-022-00093-9 (PMC9053290; doi:10.1038/s43856-022-00093-9)
Supplement: Supplementary file 5 — Supplementary Data 4 [file 43856_2022_93_MOESM5_ESM.xlsx]

## Sheet: Sheet1
LPI
Subgroup	logistic regression
	OR	95% CI		P
Changes of FI
Decrease or no change in FI	0.999	0.975	1.023	0.93
Increase in FI	0.989	0.98	0.997	0.01
Gender
male	0.991	0.984	0.999	0.0178
female	0.988	0.982	0.993	<.0001
Age
65-79	0.994	0.98	1.008	0.4041
80-89	0.997	0.989	1.004	0.4106
90-99	0.99	0.983	0.996	0.0028
>=100	0.972	0.962	0.982	<.0001
education
No	0.986	0.981	0.991	<.0001
Yes	0.998	0.99	1.006	0.6385
residence
city	0.984	0.972	0.997	0.019
town	0.999	0.99	1.008	0.8164
rural	0.986	0.981	0.992	<.0001
marriage
Married and living with spouse	0.993	0.983	1.003	0.1796
Other	0.988	0.983	0.993	<.0001
PM 2.5
Low	0.993	0.987	0.998	0.0068
High	0.997	0.983	1.011	0.6463
SHAPE
Subgroup	logistic regression
	OR	95% CI		P
Changes of FI
Decrease or no change in FI	1.01	0.973	1.049	0.59
Increase in FI	0.997	0.983	1.011	0.64
Gender
male	0.989	0.977	1.001	0.078
female	0.983	0.974	0.991	0.0001
Age
65-79	0.997	0.977	1.016	0.7304
80-89	0.993	0.981	1.006	0.3191
90-99	0.989	0.977	1.001	0.0621
>=100	0.958	0.942	0.973	<.0001
education
No	0.981	0.973	0.99	<.0001
Yes	0.995	0.981	1.01	0.5168
residence
city	0.964	0.936	0.992	0.0133
town	0.993	0.979	1.008	0.3646
rural	0.984	0.975	0.993	0.0003
marriage
Married and living with spouse	0.993	0.976	1.009	0.3848
Other	0.983	0.975	0.991	<.0001
PM 2.5
Low	0.995	0.986	1.004	0.2439
High	0.982	0.964	1	0.0494
Cohesion
Subgroup	logistic regression
	OR	95% CI		P
Changes of FI
Decrease or no change in FI	0.949	0.843	1.069	0.39
Increase in FI	0.951	0.915	0.99	0.01
Gender
male	0.95	0.92	0.982	0.0021
female	0.941	0.916	0.966	<.0001
Age
65-79	0.957	0.906	1.012	0.1228
80-89	0.98	0.944	1.016	0.2747
90-99	0.933	0.902	0.965	<.0001
>=100	0.88	0.829	0.934	<.0001
education
No	0.933	0.911	0.956	<.0001
Yes	0.976	0.938	1.016	0.2382
residence
city	0.929	0.88	0.982	0.009
town	0.948	0.908	0.991	0.0189
rural	0.947	0.923	0.972	<.0001
marriage
Married and living with spouse	0.952	0.913	0.993	0.023
Other	0.943	0.921	0.965	<.0001
PM 2.5
Low	0.959	0.913	1.008	0.1015
High	0.962	0.935	0.989	0.0071
NDVI
Subgroup	logistic regression
	OR	95% CI		P
Changes of FI
Decrease or no change in FI	0.859	0.815	0.903	<.0001
Increase in FI	0.842	0.814	0.871	<.0001
Gender
male	0.858	0.83	0.885	<.0001
female	0.851	0.826	0.877	<.0001
Age
65-79	0.863	0.829	0.897	<.0001
80-89	0.879	0.852	0.907	<.0001
90-99	0.861	0.835	0.888	<.0001
>=100	0.781	0.751	0.811	<.0001
education
No	0.849	0.824	0.874	<.0001
Yes	0.866	0.838	0.894	<.0001
residence
city	0.846	0.813	0.878	<.0001
town	0.935	0.906	0.964	<.0001
rural	0.87	0.844	0.895	<.0001
marriage
Married and living with spouse	0.909	0.879	0.939	<.0001
Other	0.83	0.805	0.855	<.0001
PM 2.5
Low	0.836	0.811	0.862	<.0001
High	0.857	0.823	0.891	<.0001
